# Supplementary material for: Ciliary biology intersects autism and congenital heart disease
Source: Development. 2025 Jun 24;152(12):dev204295. doi: 10.1242/dev.204295 (PMC12273630; doi:10.1242/dev.204295)
Supplement: Table S1. List of screened genes (Log2FC, PVal, ASD-satterstrom, CHD-Jin, ASD-CHD Rosenthal, ASD-CHD Genetic, CHD-SFARI). [file develop-152-204295-TableS1.xlsx]

## Sheet: T1  All Genes, Per gene
	Day 5 vs. Day 0		Day 10 vs. Day 0		Day 20 vs. Day 0
GENE	Log2FC	Pval	Log2FC	Pval	Log2FC	Pval	ASD (Satterstrom)	CHD (Jin)	ASD-CHD (Genetic)	ASD-CHD (Rosenthal)	CHD (SFARI)	FDR < 0.1	|Log2FC| ≥ 0.585	ASD gene	CHD gene	ASD-CHD gene
ABCC9	-0.118512	0.108899	-0.327399	0.596667	-0.453279	0.900906	0	1	0	0	0	No	No	0	1	0
ABCD3	-0.153264	0.055562	-0.292369	0.809359	-0.974455	0.651719	0	1	0	0	0	No	No	0	1	0
ACAN	0.0869397	0.297025	0.203254	0.691442	0.413143	0.137166	0	1	0	0	0	No	No	0	1	0
ACTB	-0.0505599	0.00833443	-0.014804	0.0142287	0.281543	0.178191	0	1	0	0	1	No	No	0	0	1
ACVR2B	0.118549	0.131101	0.224674	0.431858	0.241222	0.679999	0	1	0	0	0	No	No	0	1	0
ADAMTS10	0.0443799	0.925595	0.186227	0.0897819	0.132605	0.662974	0	1	0	0	0	No	No	0	1	0
ADAMTS6	0.0741274	0.145587	0.0804023	0.498366	-0.131956	0.455001	0	1	0	0	0	No	No	0	1	0
ADNP	-0.408807	0.013625	-0.219447	0.0250058	0.769326	0.0281909	1	1	1	0	1	Yes	Yes	0	0	1
ANK2	0.0665897	0.575255	0.126014	0.326803	0.731291	0.0287544	1	0	0	1	0	No	No	0	0	1
ANKRD11	-0.0903591	0.714845	-0.399321	0.524781	-1.2356	0.597681	1	1	1	1	1	No	No	0	0	1
ANKRD12	-0.23039	0.215942	-0.319538	0.239942	-0.452793	0.523375	0	0	0	1	0	No	No	0	0	1
ANKRD34A	-0.459601	0.00833443	-0.458114	0.017615	0.776616	0.0158425	0	1	0	0	0	Yes	Yes	0	1	0
ANKS6	-0.172214	0.204612	-0.202589	0.88245	-0.140558	0.987582	0	1	0	0	0	No	No	0	1	0
AP1B1	0.0620654	0.0760015	0.380221	0.0356207	0.216118	0.154398	0	1	0	0	0	Yes	No	0	1	0
AP2B1	-0.563947	0.00428855	-0.817834	0.0422357	-0.391676	0.0116863	0	1	0	0	0	Yes	Yes	0	1	0
AP2S1	0.295727	0.0438391	0.878695	0.00379123	1.38137	0.00708783	1	0	0	0	0	Yes	Yes	1	0	0
ARHGAP31	-0.0256058	0.147753	-0.209566	0.265762	0.148149	0.338452	0	1	0	0	0	No	No	0	1	0
ARID1A	-0.0927353	0.919415	-0.271226	0.459711	0.246617	0.218843	0	1	0	1	0	No	No	0	0	1
ARID1B	-0.399357	0.0109333	-0.452203	0.0208133	-0.462543	0.224731	1	0	1	0	0	Yes	No	0	0	1
ARID2	-0.107258	0.549013	-0.485302	0.987582	-0.631728	0.833572	0	0	0	1	0	No	No	0	0	1
ARL13B	0.805496	0.00334687	1.52782	0.00326391	1.72648	0.00934135	0	1	0	0	0	Yes	Yes	0	1	0
ARL6	0.0398236	0.602077	-0.211436	0.749669	-0.386271	0.900906	0	1	0	0	0	No	No	0	1	0
ARMC4	-0.389413	0.459711	-0.488784	0.919415	-0.264481	0.596667	0	1	0	0	0	No	No	0	1	0
ASH1L	-0.0801639	0.968961	-0.104423	0.528453	0.111227	0.580574	1	0	0	1	0	No	No	0	0	1
ASXL1	0.185376	0.107192	0.182187	0.362541	-0.0496029	0.46445	0	1	0	1	0	No	No	0	0	1
ASXL3	-0.173756	0.163608	-0.127737	0.0575789	0.440041	0.0722214	1	0	0	0	0	No	No	1	0	0
ATIC	-0.0341821	0.0299106	-0.100498	0.0517047	0.388034	0.110627	0	1	0	0	0	No	No	0	1	0
B3GALT6	-0.291011	0.0575789	-0.7232	0.0507762	-0.707034	0.265762	0	1	0	0	0	Yes	Yes	0	1	0
BBS1	-0.219736	0.662974	-0.351981	0.300645	-0.166216	0.338452	0	1	0	0	0	No	No	0	1	0
BBS10	0.199809	0.0639976	0.165898	0.56996	-0.463784	0.133099	0	1	0	0	0	Yes	No	0	1	0
BBS12	-0.148814	0.213068	-0.456163	0.289874	-0.58651	0.354395	0	1	0	0	0	No	No	0	1	0
BBS2	0.239546	0.0240157	0.416895	0.019559	-0.334812	0.168366	0	1	0	0	0	Yes	No	0	1	0
BBS4	0.103732	0.662974	0.176155	0.803334	-0.262383	0.188438	0	1	0	0	1	No	No	0	0	1
BBS5	-0.233525	0.528453	-0.0990641	0.019559	0.473465	0.135121	0	1	0	0	0	No	No	0	1	0
BBS7	-0.170299	0.0927658	-0.500355	0.168366	-0.625479	0.224731	0	1	0	0	0	No	No	0	1	0
BBS9	0.00906557	0.0165317	-0.0529135	0.0651229	0.0878513	0.629447	0	1	0	0	0	No	No	0	1	0
BCL11A	0.091677	0.7615	-0.103432	0.300645	-0.67649	0.149943	1	0	0	0	0	No	No	1	0	0
BCOR	-0.215305	0.0854512	-0.564812	0.133099	0.0116463	0.851836	0	1	0	0	1	Yes	No	0	0	1
BICC1	-0.317702	0.0349434	-0.42193	0.981373	-0.551382	0.0430311	0	1	0	0	0	Yes	No	0	1	0
BRAF	-0.0729535	0.0168861	-0.0387523	0.112378	0.444827	0.239941	0	1	0	1	1	No	No	0	0	1
CACNA1C	0.143186	0.115943	0.364003	0.987582	0.508681	0.188438	0	1	0	0	1	No	No	0	0	1
CACNA1E	0.0712932	0.427313	0.116156	0.0883191	0.207906	0.634985	1	0	0	0	0	No	No	1	0	0
CACNA2D3	-0.117974	0.752621	-0.274777	0.90707	-0.0117516	0.791318	1	0	0	0	0	No	No	1	0	0
CBL	0.350191	0.00461464	0.0590457	0.0212467	-0.00605119	0.405008	0	1	0	0	0	Yes	No	0	1	0
CC2D2A	-0.0233243	0.714537	-0.311058	0.91324	-0.143742	0.564687	0	1	0	0	0	No	No	0	1	0
CCDC103	-0.323095	0.0472005	-0.588979	0.210222	-0.576282	0.105506	0	1	0	0	0	Yes	No	0	1	0
CCDC114	-0.0387885	0.193721	0.151848	0.0329772	0.997149	0.03772	0	1	0	0	0	No	No	0	1	0
CCDC151	0.0675285	0.436431	0.125361	0.607508	-0.0190458	0.944161	0	1	0	0	0	No	No	0	1	0
CCDC39	-0.0660309	0.815396	-0.232138	0.518322	-0.565297	0.919415	0	1	0	0	0	No	No	0	1	0
CCDC40	-0.167286	0.503316	-0.506474	0.178192	-0.318255	0.554214	0	1	0	0	0	No	No	0	1	0
CCDC53	0.001537	0.354395	-0.169362	0.483671	-0.0950722	0.125246	0	1	0	0	0	No	No	0	1	0
CD96	-0.0802177	0.326803	-0.258693	0.183262	-0.06638	0.493441	0	1	0	0	0	No	No	0	1	0
CDK13	-0.472197	0.00496302	-0.339892	0.0639977	0.103021	0.679999	0	0	1	1	0	Yes	No	0	0	1
CDKN1C	0.163042	0.055562	0.353842	0.161268	0.263602	0.366658	0	1	0	0	0	Yes	No	0	1	0
CELF4	0.028575	0.170783	0.044336	0.350366	-0.191869	0.864058	1	0	0	1	0	No	No	0	0	1
CEP290	0.724791	0.00472823	1.36373	0.00450354	1.76197	0.00660684	0	1	0	0	1	Yes	Yes	0	0	1
CEP41	0.571191	0.00334687	0.9307	0.00343176	0.733432	0.019559	0	1	0	0	1	Yes	Yes	0	0	1
CEP57	-0.196647	0.0507761	-0.516286	0.400632	-1.13892	0.987582	0	1	0	0	0	Yes	No	0	1	0
CFC1	0.250432	0.019559	0.463359	0.0203876	-0.249518	0.213068	0	1	0	0	0	Yes	No	0	1	0
CHD2	-0.256312	0.0342772	-0.752557	0.0662643	-0.36491	0.354395	1	0	0	0	0	Yes	No	1	0	0
CHD4	0.610214	0.00351859	1.31179	0.00326391	1.95753	0.00369827	0	1	0	1	0	Yes	Yes	0	0	1
CHD7	-0.157167	0.188438	-0.360572	0.279366	-0.0999788	0.743775	0	1	0	1	1	No	No	0	0	1
CHD8	-0.436738	0.00573202	-0.384053	0.0526474	0.424338	0.0760015	1	0	0	0	0	Yes	No	1	0	0
CHST3	-0.132618	0.236843	-0.218087	0.315416	0.378513	0.154398	0	1	0	0	0	No	No	0	1	0
CITED2	0.0789384	0.127175	0.00931275	0.0747239	0.707481	0.0265571	0	1	0	0	0	No	No	0	1	0
CLDND1	0.16237	0.618435	-0.0139156	0.289874	0.336227	0.275921	0	1	0	0	0	No	No	0	1	0
CNTRL	-0.000832201	0.060718	-0.0960714	0.161268	0.10501	0.383415	0	1	0	0	0	No	No	0	1	0
COL1A1	0.234438	0.100575	0.277911	0.400632	0.257979	0.685712	0	1	0	0	0	Yes	No	0	1	0
COL1A2	-0.0887454	0.282839	-0.254311	0.827503	-0.385165	0.632213	0	1	0	0	0	No	No	0	1	0
COL2A1	0.0292447	0.629447	-0.118505	0.937969	-0.537965	0.0342772	0	1	0	0	0	No	No	0	1	0
COL3A1	0.0303568	0.279366	0.00355016	0.362541	-0.512154	0.483671	0	1	0	0	0	No	No	0	1	0
COL5A1	-0.268836	0.01876	-0.489619	0.0356207	-0.30068	0.0685967	0	1	0	0	0	Yes	No	0	1	0
COL5A2	-0.126805	0.338452	-0.420734	0.478826	-0.530098	0.0617954	0	1	0	0	0	No	No	0	1	0
CORO1A	-0.361011	0.017615	-0.503543	0.0472006	-0.239653	0.657337	1	0	0	0	0	Yes	No	1	0	0
COX7B	-0.320562	0.0102237	-0.898154	0.0221371	-1.24783	0.418306	0	1	0	0	0	Yes	Yes	0	1	0
CREBBP	0.142937	0.702955	0.23471	0.207403	0.533262	0.0651228	1	1	1	0	1	No	No	0	0	1
CRELD1	-0.166813	0.00955534	-0.443757	0.0145394	-0.124797	0.207403	0	1	0	0	0	Yes	No	0	1	0
CTNNB1	-0.446636	0.00630275	-0.812411	0.0384428	0.0532934	0.876311	1	0	0	0	0	Yes	Yes	1	0	0
CXCR4	-0.0659402	0.391966	-0.0852325	0.833572	1.13317	0.0199696	0	1	0	0	0	No	No	0	1	0
DAW1	-0.172654	0.0360655	-0.411335	0.0605809	-0.542514	0.403374	0	1	0	0	0	Yes	No	0	1	0
DCTN5	-0.722528	0.00418459	-0.808582	0.0662643	0.187458	0.651719	0	1	0	0	0	Yes	Yes	0	1	0
DDX11	-0.0373178	0.383415	-0.0345098	0.154398	-0.420187	0.69719	0	1	0	0	0	No	No	0	1	0
DEAF1	-0.163242	0.282839	-0.608525	0.210222	-0.182375	0.651719	1	0	0	0	0	Yes	No	1	0	0
DGCR2	0.0105041	0.387676	-0.0952803	0.0323432	-0.616406	0.0709961	0	1	0	0	0	No	No	0	1	0
DHCR7	-0.355645	0.0826591	-0.720998	0.319183	-0.566061	0.88245	0	1	0	0	1	Yes	No	0	0	1
DIP2A	0.117722	0.304294	0.17019	0.315416	0.537696	0.791318	1	0	0	0	0	No	No	1	0	0
DNAAF1	0.0196372	0.46445	0.187477	0.732033	0.172862	0.342394	0	1	0	0	0	No	No	0	1	0
DNAAF2	-0.895666	0.00351859	-1.20742	0.00913173	-1.24263	0.533556	0	1	0	0	0	Yes	Yes	0	1	0
DNAAF3	0.109577	0.0596562	0.227027	0.0377201	1.30348	0.0165317	0	1	0	0	0	No	No	0	1	0
DNAH11	-0.0617979	0.0317197	-0.0229895	0.528453	0.310839	0.121457	0	1	0	0	0	No	No	0	1	0
DNAH5	-0.0334839	0.0517047	0.011109	0.90707	0.0622286	0.827503	0	1	0	0	0	No	No	0	1	0
DNAI1	0.0821959	0.354395	0.0677105	0.559439	-0.248376	0.204612	0	1	0	0	0	No	No	0	1	0
DNAI2	0.0795803	0.422795	0.121561	0.289874	-0.72773	0.79732	0	1	0	0	0	No	No	0	1	0
DNAL1	0.116981	0.0172472	0.0219176	0.103842	-0.405508	0.857943	0	1	0	0	0	Yes	No	0	1	0
DNM2	-0.268502	0.100575	-0.686454	0.0786101	-0.611123	0.785328	0	1	0	0	0	Yes	No	0	1	0
DNMT3A	0.313091	0.0454258	0.710212	0.0251276	0.693421	0.0937391	1	0	0	1	0	Yes	Yes	0	0	1
DOCK6	-0.245387	0.196403	-0.317193	0.937969	-0.389007	0.702955	0	1	0	0	0	No	No	0	1	0
DPYSL2	-0.0171826	0.602077	0.0859952	0.0342772	0.244895	0.374978	1	0	0	0	0	No	No	1	0	0
DRC1	0.0798631	0.785328	-0.156897	0.0897819	-0.447634	0.575255	0	1	0	0	0	No	No	0	1	0
DSCAM	-0.0877662	0.227716	-0.263616	0.937969	-0.363435	0.161268	1	0	0	1	0	No	No	0	0	1
DYNC1H1	-0.675105	0.0039835	-0.930391	0.0203876	-0.2669	0.749669	1	0	0	0	0	Yes	Yes	1	0	0
DYNC2H1	0.33807	0.0276369	0.607129	0.0927659	1.118	0.0281908	0	1	0	0	0	Yes	Yes	0	1	0
DYRK1A	-0.0546648	0.755577	-0.226388	0.749669	-0.912506	0.262434	1	0	0	0	0	No	No	1	0	0
DYX1C1	0.0406882	0.112377	-0.154645	0.0555621	-0.499385	0.827503	0	1	0	0	0	No	No	0	1	0
ECE1	-0.15133	0.362541	-0.430647	0.894747	-0.749012	0.233772	0	1	0	0	0	No	No	0	1	0
EFTUD2	-0.18909	0.354395	-0.166072	0.0454937	1.00099	0.0203876	0	1	0	0	0	No	No	0	1	0
EHMT1	-0.517892	0.00450353	-1.2164	0.0114303	-1.43142	0.286342	0	1	1	1	1	Yes	Yes	0	0	1
EIF3G	-0.427889	0.00955534	-0.648908	0.213068	0.43225	0.137166	1	0	0	0	0	Yes	No	1	0	0
ELAVL3	0.464875	0.00692413	0.949979	0.021029	1.09701	0.0155073	1	0	0	0	0	Yes	No	1	0	0
ELN	-0.462208	0.00587015	-0.536851	0.894747	-0.208294	0.370804	0	1	0	0	0	Yes	No	0	1	0
EOGT	-0.213815	0.743775	-0.266912	0.623931	0.0864182	0.944161	0	1	0	0	0	No	No	0	1	0
ESCO2	-0.0720598	0.0148559	-0.0610903	0.0709961	0.624053	0.338452	0	1	0	0	0	No	No	0	1	0
EVC	0.00183486	0.0973905	0.000315665	0.66863	0.342446	0.326803	0	1	0	0	0	No	No	0	1	0
EVC2	0.102323	0.307972	0.197096	0.0349434	-0.142171	0.158953	0	1	0	0	0	No	No	0	1	0
FBN1	-0.192397	0.708737	-0.28486	0.737896	0.701661	0.0336218	0	1	0	0	1	No	No	0	0	1
FBN2	-0.146477	0.170783	-0.348918	0.962757	-0.232308	0.252622	0	1	0	0	0	No	No	0	1	0
FBN3	0.139403	0.180713	0.275097	0.0651229	0.116795	0.289874	0	1	0	0	0	No	No	0	1	0
FGF8	-0.110314	0.69719	-0.38721	0.662974	-0.0837765	0.518322	0	1	0	0	0	No	No	0	1	0
FGFR1	0.0228605	0.338452	-0.163297	0.803334	-0.272379	0.845739	0	1	0	0	1	No	No	0	0	1
FIG4	-0.14294	0.233772	-0.469479	0.315416	-0.93476	0.870181	0	1	0	0	0	No	No	0	1	0
FKTN	-0.0791301	0.93178	-0.345356	0.803334	-0.0130319	0.90707	0	1	0	0	0	No	No	0	1	0
FLNA	-0.116667	0.0287544	-0.0251414	0.243069	0.0842674	0.493441	0	1	0	0	0	No	No	0	1	0
FOXC1	0.106166	0.702955	0.02839	0.498366	0.329416	0.246225	0	1	0	0	0	No	No	0	1	0
FOXC2	0.119648	0.714537	0.22694	0.508293	0.432472	0.7615	0	1	0	0	0	No	No	0	1	0
FOXJ1	0.00782635	0.141328	0.00458265	0.193721	0.382444	0.523375	0	1	0	0	0	No	No	0	1	0
FREM2	-0.0471284	0.354395	-0.243364	0.0854513	-0.273031	0.459711	0	1	0	0	0	No	No	0	1	0
FTO	0.0259268	0.322978	0.0323768	0.221773	0.0945315	0.518322	0	1	0	0	0	No	No	0	1	0
FUZ	0.327087	0.00343175	1.41243	0.00343176	2.39727	0.00379121	0	1	0	0	0	Yes	Yes	0	1	0
GABRB2	0.044989	0.833572	0.103406	0.0973906	-0.20157	0.56996	1	0	0	0	0	No	No	1	0	0
GABRB3	-0.0138078	0.662974	-0.0132302	0.549013	0.0450152	0.554214	1	0	0	0	0	No	No	1	0	0
GATA4	-0.154595	0.165974	-0.460339	0.441032	-0.875789	0.362541	0	1	0	0	0	No	No	0	1	0
GATA6	-0.0349475	0.127175	-0.0120112	0.708738	0.531035	0.0454937	0	1	0	0	0	No	No	0	1	0
GDF1	0.0540347	0.702955	-0.0752258	0.149943	0.0354855	0.975166	0	1	0	0	0	No	No	0	1	0
GFAP	0.131527	0.0342772	0.40739	0.026031	0.329699	0.161268	1	0	0	0	0	Yes	No	1	0	0
GIGYF1	-0.127537	0.239941	0.118523	0.0517047	1.06606	0.013044	1	0	0	0	0	No	No	1	0	0
GJA1	0.0205678	0.622849	-0.326566	0.57639	-0.86564	0.663913	0	1	0	0	0	No	No	0	1	0
GLI3	0.0149931	0.69719	0.0500566	0.383415	-0.160302	0.204612	0	1	0	0	0	No	No	0	1	0
GNAI1	-0.187369	0.0250058	-0.499905	0.259135	-0.983576	0.69719	1	0	0	0	0	Yes	No	1	0	0
GPC3	0.00034805	0.249409	0.00281594	0.956556	0.102205	0.564687	0	1	0	0	0	No	No	0	1	0
GPC6	0.0713161	0.246225	-0.224954	0.629447	-0.223688	0.66863	0	1	0	0	1	No	No	0	0	1
GRIA2	-0.0317108	0.183261	-0.0872731	0.894747	-0.0809589	0.821444	1	0	0	0	0	No	No	1	0	0
GRIN2A	-0.154053	0.488543	-0.397632	0.575256	-0.68815	0.773388	0	0	0	1	0	No	No	0	0	1
GRIN2B	0.0455449	0.827503	-0.122999	0.83965	-0.049568	0.354395	1	0	0	0	0	No	No	1	0	0
HCCS	-0.291457	0.00977365	-0.79772	0.0317197	-0.672432	0.623931	0	1	0	0	0	Yes	Yes	0	1	0
HDLBP	0.119343	0.060718	0.720444	0.00892627	1.20254	0.0323431	1	0	0	0	0	Yes	No	1	0	0
HECTD1	-0.414128	0.00533502	-0.854853	0.0336218	-0.676905	0.307972	0	1	0	0	0	Yes	Yes	0	1	0
HECTD4	-0.0228817	0.0114303	0.0676069	0.013044	0.804723	0.0183713	1	0	0	1	0	No	No	0	0	1
HERC1	0.027979	0.493441	-0.200653	0.602077	-0.449886	0.809359	0	0	0	1	0	No	No	0	0	1
HOXA1	0.0664322	0.396285	0.110281	0.864058	0.020087	0.396285	0	1	0	0	1	No	No	0	0	1
HRAS	0.184458	0.00742571	0.364892	0.0422357	0.660198	0.0265571	0	1	0	0	1	Yes	No	0	0	1
IFT122	0.31649	0.935304	0.677112	0.0580075	0.526294	0.132556	0	1	0	0	0	Yes	No	0	1	0
IFT140	0.463099	0.0250058	1.12958	0.00668494	1.77111	0.0446598	0	1	0	0	0	Yes	No	0	1	0
IFT74	0.92181	0.00334687	1.63288	0.00322313	1.72643	0.00388628	0	1	0	0	0	Yes	Yes	0	1	0
IFT80	-0.0196371	0.0116863	-0.117498	0.0356207	0.0839055	0.602077	0	1	0	0	0	No	No	0	1	0
INVS	-0.121113	0.121457	-0.184862	0.199112	0.0190338	0.987582	0	1	0	0	0	No	No	0	1	0
IRF2BPL	0.150172	0.513295	0.321813	0.0799415	0.21495	0.23073	1	0	0	0	0	No	No	1	0	0
IRX5	-0.261897	0.508293	-0.286004	0.646121	0.135391	0.612961	0	1	0	0	0	No	No	0	1	0
ITSN2	-0.0248021	0.293435	-0.0322352	0.944161	-0.141713	0.679999	0	0	0	1	0	No	No	0	0	1
JAG1	0.249061	0.0430311	0.0749525	0.338452	0.0324799	0.564687	0	1	0	0	0	Yes	No	0	1	0
KANSL1	-0.12369	0.227716	-0.348293	0.864058	-0.185752	0.0973905	0	0	0	1	0	No	No	0	0	1
KAT6A	0.0787171	0.543836	0.359963	0.141329	-0.416525	0.755577	0	0	0	1	0	No	No	0	0	1
KAT6B	0.0601963	0.779352	0.0793448	0.726185	-0.0352695	0.585916	0	1	0	1	0	No	No	0	0	1
KCNMA1	0.0292695	0.743775	0.0412986	0.554214	0.0548508	0.685712	1	0	0	0	0	No	No	1	0	0
KCNQ3	-0.022988	0.055562	-0.118988	0.0498617	0.0474643	1	1	0	0	0	0	No	No	1	0	0
KDM5A	0.0853887	0.048074	0.0222869	0.233772	-0.100984	0.286342	0	0	0	1	0	No	No	0	0	1
KDM5B	-0.106355	0.876311	-0.1989	0.170783	-0.207329	0.56996	1	0	0	1	0	No	No	0	0	1
KDM6B	-0.221713	0.0076	-0.486644	0.0384428	0.0998947	0.405008	1	0	0	1	0	Yes	No	0	0	1
KIAA0196	-0.471461	0.00450353	-0.877107	0.0498617	-0.654171	0.286342	0	1	0	0	0	Yes	Yes	0	1	0
KIAA0232	-0.308209	0.00795963	-0.616559	0.00999641	-0.17835	0.400632	1	0	0	0	0	Yes	Yes	1	0	0
KIF7	0.834633	0.00318282	1.62533	0.00318283	1.98955	0.00351859	0	1	0	0	0	Yes	Yes	0	1	0
KMT2A	-0.944978	0.00334687	-1.69091	0.00630276	-1.38436	0.370804	0	0	0	1	0	Yes	Yes	0	0	1
KMT2C	-0.14738	0.602077	-0.384249	0.342394	-0.679383	0.483671	1	0	0	1	0	No	No	0	0	1
KMT2D	-0.0673583	0.785328	0.0143991	0.474007	-0.502746	0.503316	0	0	0	1	0	No	No	0	0	1
KMT2E	0.545415	0.00351859	1.0888	0.00326391	2.17824	0.00388627	1	0	0	1	0	Yes	Yes	0	0	1
KMT5B	-0.0283084	0.350365	-0.414579	0.469215	-0.689119	0.156663	1	0	0	0	0	No	No	1	0	0
KRAS	0.136015	0.196403	-0.134834	0.338452	-0.0781512	0.749669	0	1	0	0	0	No	No	0	1	0
LBR	0.438296	0.00587015	0.09321	0.243069	-0.00911703	1	0	1	0	0	0	No	No	0	1	0
LDB1	-0.0717876	0.543836	0.81036	0.00559683	1.48629	0.00559679	1	0	0	0	0	Yes	Yes	1	0	0
LEFTY2	-0.249581	0.060718	-0.399729	0.422796	-0.647118	0.629447	0	1	0	0	0	No	No	0	1	0
LOX	-0.136021	0.213068	-0.594155	0.533556	-0.476046	0.262434	0	1	0	0	0	Yes	No	0	1	0
LRP1	-0.0521087	0.391966	-0.296633	0.827503	-0.109225	0.743775	0	1	0	0	1	No	No	0	0	1
LRP2	-0.192627	0.0498616	-0.376798	0.7615	-0.416372	0.246225	0	1	0	0	1	No	No	0	0	1
LRRC4C	-0.085115	0.726185	-0.405448	0.523375	-0.100333	0.56996	1	0	0	0	0	Yes	No	1	0	0
LTBP1	-0.162345	0.147753	-0.358513	0.857943	-0.49085	0.870181	0	1	0	0	0	No	No	0	1	0
LTBP4	-0.380843	0.0414528	-0.218339	0.161268	0.426831	0.0685967	0	1	0	0	0	No	No	0	1	0
MAGI2	-0.00656404	0.338452	-0.596731	0.183262	0.344772	0.107192	0	0	0	1	0	Yes	No	0	0	1
MAP1A	-0.11258	0.383415	-0.0646813	0.289874	0.149572	0.330657	1	0	0	0	0	No	No	1	0	0
MAP2K1	0.017737	0.791318	-0.296619	0.900906	-0.301118	0.732033	0	1	0	0	0	No	No	0	1	0
MAP2K2	-0.0864948	0.538684	-0.0751543	0.833572	0.0645984	0.634985	0	1	0	0	0	No	No	0	1	0
MAPT	-0.141799	0.956556	-0.282445	0.436431	-0.445669	0.987582	0	0	0	1	0	No	No	0	0	1
MBD5	-0.340571	0.0240157	-0.641681	0.112378	-0.556496	0.191066	1	0	0	1	0	Yes	No	0	0	1
MED12	0.369932	0.0054645	0.511679	0.0685967	0.548604	0.170783	0	1	0	0	0	Yes	No	0	1	0
MED13L	0.0822553	0.125246	-0.0156672	0.127175	-0.0418505	0.559439	1	1	1	1	1	No	No	0	0	1
MGP	0.141769	0.56996	0.227266	0.326803	-0.270878	0.158953	0	1	0	0	0	No	No	0	1	0
MID1	-0.467642	0.0414611	-0.814484	0.099487	-0.768243	0.351797	0	1	0	0	0	Yes	No	0	1	0
MKKS	0.0185569	0.488543	-0.113286	0.108899	-0.486218	0.23073	0	1	0	0	0	No	No	0	1	0
MKS1	1.57192	0.0150808	2.72583	0.0154828	3.83971	0.0158942	0	1	0	0	0	Yes	Yes	0	1	0
MKX	-0.0971183	0.0697879	-0.269928	0.0575789	0.0449896	0.262434	1	0	0	0	0	No	No	1	0	0
MMP21	-0.162167	0.300645	-0.516199	0.204612	-0.448874	0.657337	0	1	0	0	0	No	No	0	1	0
MYH10	-0.207318	0.0617954	-0.289171	0.108899	-0.335769	0.350365	0	1	0	1	1	Yes	No	0	0	1
MYH6	-0.363756	0.0099964	0.090915	0.0168861	0.521113	0.0596562	0	1	0	0	0	Yes	No	0	1	0
MYT1L	0.191893	0.0472005	0.773848	0.00615547	0.972297	0.0127618	1	0	0	0	0	Yes	Yes	1	0	0
NAA15	-0.734842	0.00388628	-1.36436	0.0093414	-0.972656	0.304294	0	0	0	1	0	Yes	Yes	0	0	1
NACC1	0.081446	0.445661	0.104285	0.265762	-0.134945	1	1	0	0	0	0	No	No	1	0	0
NAT8	0.18629	0.391966	0.412237	0.137166	0.591815	0.0323432	0	1	0	0	0	No	No	0	1	0
NCOA1	-0.245345	0.00496302	-0.388628	0.0281909	-0.499292	0.346365	1	0	0	1	0	Yes	No	0	0	1
NDST1	-0.234762	0.0293276	-0.433909	0.33454	-0.382427	0.379182	0	1	0	0	0	Yes	No	0	1	0
NEK1	0.758806	0.00318282	1.00096	0.00379123	0.412513	0.488543	0	1	0	0	0	Yes	Yes	0	1	0
NEK8	0.179287	0.265762	0.470445	0.014856	0.597499	0.0545759	0	1	0	0	0	Yes	Yes	0	1	0
NF1	0.180933	0.295696	0.103374	0.0764787	0.449046	0.494725	0	1	1	1	1	No	No	0	0	1
NIPBL	-0.0691978	0.0498616	-0.384545	0.0897819	-0.517621	0.726185	0	1	1	1	1	Yes	No	0	0	1
NKX2-5	-0.0207849	0.114149	-0.078406	0.564688	0.0940298	0.431858	0	1	0	0	0	No	No	0	1	0
NME8	-0.0956073	0.0517047	-0.0630612	0.0507762	-0.318074	0.585916	0	1	0	0	0	No	No	0	1	0
NODAL	0.0883218	0.060718	0.217658	0.112378	-0.188165	0.396285	0	1	0	0	0	No	No	0	1	0
NOTCH1	-0.193149	0.00615546	-0.525882	0.01876	-0.330316	0.117759	0	1	1	1	1	Yes	No	0	0	1
NOTCH2	-0.332982	0.0422357	-0.407688	0.607508	0.0847033	0.46445	0	1	0	1	0	Yes	No	0	0	1
NPHP3	-0.161269	0.185836	-0.421673	0.549013	-0.361237	0.714537	0	1	0	0	0	No	No	0	1	0
NPHP4	0.220525	0.00725501	0.284003	0.0208133	-0.227163	0.962757	0	1	0	0	0	Yes	No	0	1	0
NR2F2	-0.207242	0.173227	-0.556983	0.185836	0.130066	0.533556	0	1	0	0	1	Yes	No	0	0	1
NR3C2	-0.00543148	0.33454	-0.107241	0.218843	-0.284803	0.488543	1	0	0	0	0	No	No	1	0	0
NRAS	0.0476861	0.720353	-0.296746	0.919415	-0.783459	0.304294	0	1	0	0	0	No	No	0	1	0
NRXN1	-0.186656	0.081291	-0.455258	0.33454	-0.446437	0.968961	1	0	0	0	0	Yes	No	1	0	0
NSD1	0.752392	0.00318282	1.51737	0.00318283	3.03303	0.00318272	1	1	1	1	1	Yes	Yes	0	0	1
NSDHL	-0.503534	0.00439485	-0.98979	0.0172472	-0.60795	0.679999	0	1	0	0	0	Yes	Yes	0	1	0
NUP155	-0.657726	0.00439485	-0.838483	0.0722214	0.638684	0.0617954	1	0	0	0	0	Yes	Yes	1	0	0
OFD1	0.48576	0.00326391	1.03151	0.00508431	1.71427	0.22473	0	1	0	0	1	Yes	Yes	0	0	1
PAX5	-0.0484727	0.0660119	-0.198091	0.741801	-1.05404	0.950504	1	0	0	0	0	No	No	1	0	0
PCSK5	0.0981588	0.026031	0.235798	0.272506	0.257355	0.326803	0	1	0	0	0	No	No	0	1	0
PDE2A	-0.0945882	0.105506	0.0471391	0.149943	0.137961	0.255864	0	1	0	0	0	No	No	0	1	0
PEX1	0.0284754	0.79732	-0.109942	0.199112	-0.90214	0.803334	0	1	0	0	0	No	No	0	1	0
PEX13	-0.265226	0.0225943	-0.483874	0.0536044	0.0131708	0.100575	0	1	0	0	0	Yes	No	0	1	0
PHF12	0.239962	0.0276369	0.352241	0.12334	0.466508	0.726185	1	0	0	1	0	Yes	No	0	0	1
PHF2	0.116423	0.275921	0.146879	0.785328	0.124462	0.508293	1	0	0	0	0	No	No	1	0	0
PHF21A	-0.0150529	0.108899	-0.0564115	0.950357	-0.0626538	0.803334	1	0	0	1	0	No	No	0	0	1
PHGDH	0.190662	0.161268	0.48438	0.0199696	0.419119	0.0826591	0	1	0	0	0	Yes	No	0	1	0
PITX2	-0.0591882	0.607508	-0.0811208	0.618435	-0.269131	0.809359	0	1	0	0	0	No	No	0	1	0
PKD1L1	0.0259683	0.809359	-0.167073	0.580574	-0.0260578	0.201848	0	1	0	0	0	No	No	0	1	0
PKD2	-0.208514	0.115943	-0.288542	0.23073	-0.555458	0.640543	0	1	0	0	1	No	No	0	0	1
PLOD1	0.100786	0.68484	0.0348664	0.3183	-0.36946	0.897419	0	1	0	0	0	No	No	0	1	0
PLXND1	0.128552	0.876311	-0.113234	0.503316	-0.389922	0.405008	0	1	0	0	0	No	No	0	1	0
POGZ	-0.354718	0.0064532	-0.697174	0.048961	-0.614797	0.937969	1	0	0	1	0	Yes	Yes	0	0	1
PPP1R9B	-0.00242533	0.26138	-0.339291	0.776283	-1.13418	0.645459	1	0	0	0	0	No	No	1	0	0
PPP2R5D	-0.0833048	0.165974	-0.142584	0.732033	-0.0302807	0.31168	1	0	0	0	0	No	No	1	0	0
PPP5C	0.327366	0.0054645	0.473592	0.0155074	0.28354	0.178191	1	0	0	0	0	Yes	No	1	0	0
PQBP1	-0.44842	0.00496302	-0.846748	0.0265572	-1.13299	0.815396	0	1	0	0	0	Yes	Yes	0	1	0
PRDM1	0.0420037	0.554214	0.0955815	0.657337	-0.331686	0.0575789	0	1	0	0	0	No	No	0	1	0
PRICKLE1	0.0170881	0.88245	0.00694366	0.987582	-0.400904	0.374978	0	1	0	0	1	No	No	0	0	1
PRR12	-0.0141806	0.46445	0.00804724	0.191066	-0.17986	0.207403	1	0	0	0	0	No	No	1	0	0
PSKH1	0.273726	0.158953	0.586086	0.04466	0.320151	0.173227	0	1	0	0	0	Yes	No	0	1	0
PTEN	0.146742	0.538684	0.0801593	0.265762	-0.107814	0.987582	1	1	1	1	1	No	No	0	0	1
PTK7	-0.249949	0.538684	-0.46422	0.857943	0.0812297	0.944161	1	1	1	0	1	No	No	0	0	1
PUM1	-0.315257	0.0299106	-0.588408	0.131101	-0.253315	0.210222	0	0	0	1	0	Yes	No	0	0	1
RAB23	-0.0364517	0.93178	-0.193023	0.326803	-0.392063	0.944161	0	1	0	0	0	No	No	0	1	0
RAD21	-0.535165	0.00428856	-0.995306	0.0165317	-0.852269	0.474007	0	1	0	0	1	Yes	Yes	0	0	1
RAF1	-0.105769	0.370804	-0.0812563	0.0463405	-0.0214513	0.585916	0	1	0	0	1	No	No	0	0	1
RAI1	-0.205648	0.56996	-0.408937	0.427313	-0.527391	0.04466	1	1	1	0	1	No	No	0	0	1
RBM10	-0.151125	0.0183713	-0.0506317	0.0230598	-0.0568374	0.900906	0	1	0	0	0	Yes	No	0	1	0
RBM8A	-0.127819	0.0349434	-0.186523	0.640543	0.868691	0.0287544	0	1	0	0	0	No	No	0	1	0
RFX3	0.45068	0.0119474	1.02156	0.00601129	1.80803	0.00913168	1	0	1	0	0	Yes	Yes	0	0	1
RIT1	0.0591944	0.154398	0.000676944	0.262434	-0.313659	0.779352	0	1	0	0	0	No	No	0	1	0
ROBO1	-0.0745579	0.0183713	-0.106465	0.0989725	0.168497	0.178191	0	1	0	0	0	No	No	0	1	0
ROR2	0.0277274	0.0399237	0.176534	0.0293276	0.485312	0.048074	0	1	0	0	1	No	No	0	0	1
RORB	0.251893	0.105506	0.328232	0.0323432	0.21522	0.207403	1	0	0	0	0	Yes	No	1	0	0
RPGRIP1L	0.885845	0.188438	1.48119	0.236842	2.15212	0.0438388	0	1	0	0	0	Yes	Yes	0	1	0
RPL11	-0.393422	0.0142287	-0.662918	0.243069	0.311128	0.279366	0	1	0	0	0	Yes	No	0	1	0
RPL35A	-0.20181	0.436431	-0.536547	0.580574	0.633681	0.137166	0	1	0	0	0	No	No	0	1	0
RPL5	-0.310488	0.0734639	-0.44655	0.815396	0.714339	0.0507761	0	1	0	0	0	Yes	No	0	1	0
RPS10	-0.318815	0.0299106	-0.618174	0.379182	0.359831	0.233772	0	1	0	0	0	Yes	No	0	1	0
RPS17	-0.497833	0.0099964	-0.664421	0.431858	0.586264	0.0617954	0	1	0	0	0	Yes	No	0	1	0
RPS19	-0.137379	0.662974	-0.3233	0.275921	0.699287	0.0430311	0	1	0	0	0	No	No	0	1	0
RPS24	-0.266195	0.0674222	-0.0791832	0.227716	0.91857	0.0208133	0	1	0	0	0	Yes	No	0	1	0
RPS26	-0.449998	0.0111793	-0.59189	0.374979	0.415401	0.145587	0	1	0	0	0	Yes	No	0	1	0
RPS7	-0.175796	0.362541	-0.126319	0.498366	1.05723	0.0203876	0	1	0	0	0	No	No	0	1	0
RSPH4A	0.166352	0.0317197	0.228597	0.0854513	-0.0407889	0.409413	0	1	0	0	0	Yes	No	0	1	0
RSPH9	-0.20836	0.0799414	-0.407132	0.370804	-0.088189	0.391966	0	1	0	0	0	Yes	No	0	1	0
SALL1	-0.311799	0.170783	-0.470991	0.199112	-0.835038	0.93178	0	1	0	0	0	Yes	No	0	1	0
SATB1	-0.126493	0.0109333	-0.333754	0.0225944	-0.244931	0.141328	1	0	0	1	0	Yes	No	0	0	1
SCN1A	-0.0218531	0.596667	-0.184775	0.925595	-0.491071	0.246225	1	0	0	1	0	No	No	0	0	1
SCN2A	-0.133327	0.987582	-0.527981	0.350366	-0.789647	0.326803	1	0	0	1	0	No	No	0	0	1
SDK1	-0.055993	0.436431	-0.139242	0.575256	-0.37573	0.809359	0	0	0	1	0	No	No	0	0	1
SDK2	-0.250789	0.145587	-0.652559	0.0912641	-0.300189	0.962757	0	0	0	1	0	Yes	No	0	0	1
SEMA3E	0.106774	0.732033	0.0480183	0.612961	-0.00910351	0.743775	0	1	0	0	0	No	No	0	1	0
SETBP1	0.0646594	0.0172472	0.167931	0.0299106	0.0659747	0.0662643	0	1	1	1	1	No	No	0	0	1
SETD1A	-0.175798	0.0709961	-0.501764	0.0868756	0.0401131	0.0384428	0	0	0	1	0	Yes	No	0	0	1
SETD2	-0.112239	0.925595	-0.357186	0.629447	-0.6268	0.455001	0	0	0	1	0	No	No	0	0	1
SETD5	-0.174111	0.213068	-0.593493	0.0786101	-0.937323	0.833572	1	0	1	0	0	Yes	No	0	0	1
SF3B4	-0.384305	0.0148559	-0.492065	0.607508	0.581084	0.0662643	0	1	0	0	0	Yes	No	0	1	0
SH3PXD2B	0.0690722	0.685712	0.13521	0.919415	0.0880758	0.726185	0	1	0	0	0	No	No	0	1	0
SHANK2	0.286054	0.168366	0.201633	0.69719	-0.00546847	0.851836	1	0	0	0	0	Yes	No	1	0	0
SHANK3	-0.10479	0.0498616	-0.337751	0.149943	-0.102291	0.944161	1	0	0	0	0	No	No	1	0	0
SHH	-0.162447	0.0329772	-0.117662	0.0230598	-0.234999	0.131101	0	1	0	0	0	Yes	No	0	1	0
SHOC2	-0.217376	0.0760015	-0.313121	0.0912641	0.305107	0.115943	0	1	0	0	0	Yes	No	0	1	0
SIN3A	-0.366877	0.00955534	-0.31892	0.0897819	0.292566	0.201848	1	0	0	1	0	Yes	No	0	0	1
SKI	-0.169308	0.185836	-0.428211	0.418306	-0.415811	0.108899	1	1	1	0	1	No	No	0	0	1
SLC6A1	-0.0537138	0.585916	-0.0351408	0.69719	-0.163872	0.503316	1	0	0	0	0	No	No	1	0	0
SMAD3	-0.0856747	0.870181	-0.192958	0.469215	-0.0782303	0.708737	0	1	0	0	0	No	No	0	1	0
SMAD4	-0.354644	0.00461464	-0.942398	0.0155074	-1.31976	0.326803	0	1	0	0	1	Yes	Yes	0	0	1
SMAD6	-0.19581	0.851836	-0.276791	0.300645	-0.0418186	0.737896	0	1	0	0	0	No	No	0	1	0
SMARCA4	0.0244582	0.127175	-0.0889722	0.0973906	-0.72365	0.962757	0	1	0	0	1	No	No	0	0	1
SMARCB1	-0.117498	0.0399237	0.071923	0.0311065	0.174567	0.199112	0	1	0	1	0	No	No	0	0	1
SMARCC2	0.0879099	0.102198	0.0228615	0.141329	0.0981637	0.366658	1	0	0	1	0	No	No	0	0	1
SMARCE1	0.163259	0.091264	0.833081	0.00508434	2.18317	0.00351854	0	1	0	0	0	Yes	Yes	0	1	0
SMC3	-0.67169	0.00418459	-1.01773	0.0221371	-0.435883	0.83965	0	1	0	0	1	Yes	Yes	0	0	1
SNX17	-0.190696	0.143446	-0.328887	0.607508	-0.714328	0.993791	0	1	0	0	0	No	No	0	1	0
SOS1	-0.17318	0.163608	-0.622813	0.0989725	-0.754973	0.851836	0	1	0	1	0	Yes	No	0	0	1
SOX2	0.0412271	0.105506	-0.0180896	0.141329	-0.0244772	0.533556	0	1	0	0	0	No	No	0	1	0
SOX9	0.286346	0.03772	0.0158794	0.702955	-0.0350678	0.993791	0	1	0	1	0	Yes	No	0	0	1
SP4	-0.134907	0.450317	-0.144484	0.691442	-0.174141	0.607508	0	0	0	1	0	No	No	0	0	1
SPAST	-0.187847	0.629447	-0.509639	0.183262	-0.428287	0.773388	1	0	0	0	0	No	No	1	0	0
SRPR	-0.947652	0.00343175	-1.20112	0.0114303	-0.167439	0.279366	1	0	0	0	0	Yes	Yes	1	0	0
STAMBP	-0.314219	0.017615	-0.653606	0.0575789	-0.893398	0.708737	0	1	0	0	0	Yes	No	0	1	0
STRA6	-0.287766	0.173227	-0.668415	0.431858	-1.06244	0.815396	0	1	0	0	0	Yes	No	0	1	0
STXBP1	-0.0710474	0.0406822	-0.290876	0.0942875	-0.479862	0.894747	1	0	0	0	0	No	No	1	0	0
SUFU	1.60368	0.00295046	2.03608	0.00310356	1.85219	0.00408291	0	1	0	0	0	Yes	Yes	0	1	0
SYNGAP1	-0.143934	0.342394	-0.0371172	0.732033	0.327894	0.33454	1	0	0	0	0	No	No	1	0	0
TAB1	0.100601	0.580574	0.0515051	0.714537	-0.0357469	0.779352	0	1	0	0	0	No	No	0	1	0
TAB2	-0.127054	0.450317	-0.381339	0.559439	-0.813018	0.785328	0	1	0	0	0	No	No	0	1	0
TAOK1	0.815593	0.00318282	1.46044	0.00318283	2.31088	0.00326386	1	0	0	1	0	Yes	Yes	0	0	1
TBC1D32	0.447127	0.00408293	1.00592	0.00343176	1.2003	0.00977365	0	1	0	0	0	Yes	Yes	0	1	0
TBL1XR1	0.00489641	0.785328	-0.290548	0.196403	-1.1889	0.559439	1	0	0	0	0	No	No	1	0	0
TBR1	-0.120398	0.154398	-0.455299	0.543836	-0.982868	0.307972	1	0	0	0	0	No	No	1	0	0
TBX1	0.0353773	0.791318	0.104791	0.483671	0.00965205	0.864058	0	1	0	0	1	No	No	0	0	1
TBX20	0.0107722	0.773388	-0.00861666	0.204612	0.543675	0.0323432	0	1	0	0	0	No	No	0	1	0
TBX3	0.0707689	0.488543	0.0768412	0.708738	0.0697174	0.864058	0	1	0	0	0	No	No	0	1	0
TBX5	-0.0404345	0.0942874	-0.178463	0.755578	-0.280906	0.968961	0	1	0	0	0	No	No	0	1	0
TCF20	-0.259244	0.304294	-0.472837	0.876311	-0.178041	0.289874	1	0	0	0	0	No	No	1	0	0
TCF4	-0.198678	0.591281	-0.346195	0.720353	-0.218711	0.691442	1	0	0	0	0	No	No	1	0	0
TCF7L2	0.204932	0.322978	0.271279	0.262434	-0.133394	0.612961	1	0	0	1	0	No	No	0	0	1
TCOF1	-0.3436	0.0168861	-0.337921	0.117759	0.74102	0.0628885	0	1	0	0	0	Yes	No	0	1	0
TEK	-0.0663828	0.956556	-0.170104	0.259135	-0.155371	0.779352	1	0	0	0	0	No	No	1	0	0
TFAP2B	0.092601	0.183261	0.0253283	0.993791	-0.546888	0.950357	0	1	0	0	0	No	No	0	1	0
TGFBR1	-0.431801	0.0203876	-0.515563	0.338452	0.528248	0.0674222	0	1	0	0	0	Yes	No	0	1	0
TGFBR2	0.220436	0.233772	0.375999	0.26912	0.74137	0.543836	0	1	0	0	0	No	No	0	1	0
TLK2	-0.418659	0.0245064	-0.703919	0.0651229	-0.334344	0.708737	1	0	0	1	0	Yes	No	0	0	1
TLL1	-0.220799	0.0722214	-0.558311	0.147753	-0.0796584	0.685712	0	1	0	0	0	Yes	No	0	1	0
TM9SF4	-0.270156	0.0406822	-0.0667357	0.691442	0.567074	0.0454937	1	0	0	0	0	Yes	No	1	0	0
TMEM132B	-0.175531	0.091264	-0.466994	0.210222	-0.618059	0.450317	0	0	0	1	0	No	No	0	0	1
TMEM67	0.479834	0.00379123	0.906781	0.00360742	0.845689	0.0148559	0	1	0	0	0	Yes	Yes	0	1	0
TRAF7	-0.0427816	0.141328	-0.220312	0.168366	-0.186706	0.218843	1	0	1	0	0	No	No	0	0	1
TRIM23	-0.0162337	0.528453	-0.44953	0.272506	-0.100964	0.894747	1	0	0	0	0	No	No	1	0	0
TRIM32	-0.00721079	0.249409	-0.017198	0.90707	0.711373	0.0596562	0	1	0	0	0	No	No	0	1	0
TRIP12	0.395302	0.00428856	0.744141	0.00559683	1.23916	0.00913171	1	0	0	0	0	Yes	Yes	1	0	0
TSC1	0.270579	0.0414528	0.370732	0.450317	-0.384562	0.894747	0	1	1	1	1	Yes	No	0	0	1
TSC2	-0.18492	0.0799414	0.192336	0.0406822	0.671792	0.199112	0	1	0	0	1	Yes	No	0	0	1
TTC21B	-0.547808	0.11843	-0.691234	0.519178	-0.25615	0.829868	0	1	0	0	0	Yes	No	0	1	0
TTC8	0.00741259	0.207403	-0.0129438	0.737896	-0.166066	0.488543	0	1	0	0	0	No	No	0	1	0
TWIST1	-0.0490878	0.450317	-0.0142767	0.135121	0.110014	0.450317	0	1	0	0	0	No	No	0	1	0
UBR1	0.0128502	0.102198	-0.181431	0.0927659	0.699053	0.178191	1	1	1	0	1	No	No	0	0	1
VEZF1	-0.102317	0.528453	-0.160752	0.289874	-0.267282	0.634985	1	0	0	0	0	No	No	1	0	0
WAC	0.120096	0.400632	-0.123454	0.304294	0.53592	0.165974	1	0	0	0	0	No	No	1	0	0
WDR19	0.549301	0.0076	0.964348	0.0193565	1.3043	0.0102236	0	1	0	0	0	Yes	Yes	0	1	0
WDR35	0.767582	0.00334687	1.47778	0.00326391	2.51559	0.00318272	0	1	0	0	0	Yes	Yes	0	1	0
WDR60	0.406874	0.00508433	0.63067	0.00892627	0.453462	0.518322	0	1	0	0	0	Yes	Yes	0	1	0
ZBTB14	-0.375215	0.0168861	-0.245593	0.0270924	0.227115	0.201848	0	1	0	0	0	Yes	No	0	1	0
ZEB2	-0.202373	0.183261	-0.438873	0.0430311	-1.00317	0.354395	0	1	0	0	0	Yes	No	0	1	0
ZFPM2	-0.192532	0.163608	-0.34118	0.7615	-0.322311	0.888595	0	1	0	0	0	No	No	0	1	0
ZIC3	-0.0495761	0.193721	-0.198212	0.702955	-0.363122	0.803334	0	1	0	0	0	No	No	0	1	0
ZMYM2	0.21205	0.180713	0.453167	0.0391774	0.581376	0.158953	0	0	0	1	0	Yes	No	0	0	1
ZMYND8	0.0804984	0.851836	-0.0854772	0.7615	-0.145555	0.518322	1	0	0	1	0	No	No	0	0	1
ZNF136	0.137464	0.779352	0.00249975	0.201848	-0.0849473	0.821444	0	0	0	1	0	No	No	0	0	1
ZW10	-0.785745	0.00379123	-1.15592	0.012485	-0.608089	0.981373	0	1	0	0	0	Yes	Yes	0	1	0
