# Supplementary material for: Ciliary biology intersects autism and congenital heart disease
Source: Development. 2025 Jun 24;152(12):dev204295. doi: 10.1242/dev.204295 (PMC12273630; doi:10.1242/dev.204295)
Supplement: Table S2. List of significant genes input for k-means clustering (per replicate, Cluster number, Log2FC, PVal, Category (ASD, CHD, ASD-CHD)). *Legend: Dx = day number; Rx = replicate number [file develop-152-204295-TableS2.xlsx]

## Sheet: T2 - Filtered Genes, Per repli
CLUSTER	Gene	D5_R1	D5_R2	D5_R3	D10_R1	D10_R2	D10_R3	D20_R1	D20_R2	D20_R3	Category
1	AP2S1	0.288033	0.411214	0.490769	1.199	1.17433	1.23753	2.20582	2.49651	1.82998	ASD
1	CEP290	0.5083	0.320447	0.433685	1.18751	0.893712	1.1684	1.67312	1.93641	1.34852	ASD-CHD
1	CHD4	0.554165	0.542589	0.560819	1.38134	1.31699	1.47793	2.43339	2.47054	1.87014	ASD-CHD
1	KMT2E	0.410576	0.510136	0.494913	0.923718	1.14533	0.812387	2.07108	1.54481	0.968127	ASD-CHD
1	NSD1	0.743143	0.84178	0.975281	1.83997	1.73138	1.95548	3.68146	4.33507	3.47075	ASD-CHD
1	OFD1	0.655924	0.423365	0.680963	1.70546	1.1296	1.23409	3.26393	2.39529	1.87187	ASD-CHD
1	RFX3	0.326145	0.119401	0.52329	0.935853	0.359641	1.10366	2.5758	0.51669	0.973004	ASD-CHD
1	TAOK1	0.97811	0.472163	0.646132	1.86508	1.39869	1.40482	2.04002	2.30044	1.94854	ASD-CHD
1	ARL13B	0.988963	0.794203	0.936286	1.99839	1.90635	1.65339	3.61133	1.81132	2.14504	CHD
1	IFT74	0.498111	0.479584	0.483674	1.34376	1.13181	1.303	2.08569	2.53316	1.71143	CHD
1	KIF7	0.937772	0.848718	0.753996	1.55442	2.06247	1.54715	2.43268	3.11126	1.24979	CHD
1	MKS1	1.83046	1.56446	1.62387	3.41334	2.82674	2.91223	5.52456	4.93644	3.44622	CHD
1	RPGRIP1L	0.9466	1.11279	0.901125	1.82012	2.02728	1.5709	2.88429	3.13919	2.82126	CHD
1	SMARCE1	0.0392439	0.142826	0.140717	0.536161	0.770153	0.398987	2.65856	2.04096	1.82462	CHD
1	TBC1D32	0.469611	0.480825	0.44494	0.835138	1.16665	1.18799	0.764337	1.59639	1.59099	CHD
1	WDR19	0.77959	0.680725	0.490434	1.40925	1.32656	1.13192	2.14689	2.18744	1.96667	CHD
1	WDR35	0.263924	0.62345	0.810045	0.685656	1.23774	1.60154	1.442	2.41617	2.02325	CHD
1	WDR60	0.250283	0.545449	0.727831	0.63954	1.06834	1.15886	0.947372	1.3448	1.45649	CHD
1	TMEM67	0.359426	0.331502	0.445962	0.738385	0.804272	0.869542	1.05808	1.14135	0.805606	CHD
2	LDB1	0.258901	0.14723	0.284109	0.80682	0.538252	0.47717	0.583194	1.77135	0.609192	ASD
2	MYT1L	0.318114	0.043928	0.221391	0.702931	0.495636	0.521514	1.02012	0.428015	0.356819	ASD
2	TRIP12	-0.00320589	0.380057	0.329712	-0.0212524	0.522622	0.73519	0.773185	1.35392	1.18317	ASD
2	CEP41	0.541784	0.666746	0.529804	1.3949	1.26578	0.984426	1.42459	1.18503	0.682918	ASD-CHD
2	DNMT3A	0.222076	0.297652	0.722552	0.599233	1.07249	1.43349	0.741515	2.09713	1.62994	ASD-CHD
2	NEK1	0.892399	0.555067	1.13202	1.44958	0.749882	1.77818	1.20035	1.33191	1.09345	CHD
2	NEK8	0.2899	-0.0531739	0.162134	0.48907	-0.0035151	0.338199	-0.0228915	0.187315	0.297777	CHD
2	SUFU	1.32492	1.12624	1.19255	1.90708	1.51164	1.5811	1.77878	1.4202	0.523371	CHD
3	CTNNB1	-0.36303	-0.397588	-0.361559	-0.445452	-0.514778	-0.759109	0.372259	0.906277	0.0798268	ASD-CHD
3	DYNC1H1	-0.613814	-0.781609	-0.71493	-0.74486	-0.806116	-0.634187	0.0729196	-0.0706427	0.159163	ASD
3	NUP155	-0.460639	-0.610974	-0.598616	-0.398374	-0.588457	-0.55391	0.994173	0.717005	0.897063	ASD
3	ADNP	-0.369103	-0.25513	-0.38685	-0.419366	-0.504151	-0.463083	0.674206	0.385997	0.226023	ASD-CHD
3	SMC3	-0.558285	-0.57276	-0.730363	-0.763575	-0.473691	-0.841232	0.455404	0.159085	0.22326	ASD-CHD
3	AP2B1	-0.610878	-0.416185	-0.361764	-0.362418	-0.596183	-0.395348	0.336733	0.0887943	0.26967	CHD
3	DCTN5	-0.711683	-0.446022	-0.752178	-0.593426	-0.299306	-0.617646	0.897883	0.38692	0.681108	CHD
3	DYNC2H1	0.060374	0.116034	0.198362	0.322645	0.334497	0.171332	1.12122	1.16655	0.0825051	CHD
3	FUZ	-0.228985	-0.240326	-0.279547	-0.273243	-0.388592	-0.418149	0.222728	0.166809	-0.241272	CHD
3	KIAA0196	-0.154783	-0.330841	-0.569825	-0.0874797	-0.917351	-0.652536	0.117074	-0.337354	-0.0655326	CHD
3	SRPR	-1.01165	-0.802045	-0.726303	-0.992796	-0.813556	-0.822279	0.439192	-0.055183	-0.0312723	CHD
4	KIAA0232	-0.385901	-0.22481	-0.404112	-0.474063	-0.62561	-0.797808	0.431663	-0.10033	-0.462664	ASD
4	NSDHL	-0.648574	-0.376312	-0.402438	-0.89017	-0.674282	-0.76925	0.362882	-0.181768	-0.0385525	ASD
4	EHMT1	-0.442327	-0.354151	-0.509539	-0.690186	-1.07091	-0.934151	-0.522925	-0.897806	-0.485251	ASD-CHD
4	KMT2A	-0.923071	-0.949106	-0.674895	-1.49665	-1.18919	-1.24048	-0.566238	-0.561068	-0.635287	ASD-CHD
4	NAA15	-0.65605	-0.567405	-0.768989	-1.2287	-0.917523	-1.13097	-0.318401	-0.574626	-0.39604	ASD-CHD
4	POGZ	-0.366797	-0.196311	-0.172508	-0.466932	-0.169011	-0.322727	0.173115	-0.494193	-0.0160458	ASD-CHD
4	RAD21	-0.542707	-0.250385	-0.5183	-0.88423	-0.600562	-0.754353	-0.0509462	-0.21674	0.165701	ASD-CHD
4	ANKRD34A	-0.462035	-0.193774	-0.39725	-0.391256	-0.488359	-0.630884	0.0430307	-0.0669692	-0.127055	CHD
4	B3GALT6	-0.286403	-0.191457	-0.263268	-0.307746	-0.627134	-0.356805	-0.363204	-0.473782	-0.556932	CHD
4	COX7B	-0.146841	-0.191497	-0.293636	-0.462697	-0.464285	-0.744136	-0.400267	-0.515435	-0.539463	CHD
4	DNAAF2	-0.852602	-0.814325	-0.721905	-0.831463	-1.03627	-0.779839	-0.185923	-0.795205	-0.358483	CHD
4	HCCS	-0.209507	-0.212322	-0.228104	-0.0897248	-0.629597	-0.891959	0.208469	-0.688155	-0.239253	CHD
4	HECTD1	-0.389819	-0.172319	-0.384891	-0.659246	-0.509001	-0.506688	0.172449	-0.332973	-0.149183	CHD
4	PQBP1	-0.55367	-0.414763	-0.2532	-0.809213	-0.755066	-0.393282	0.0999635	-0.639041	-0.554281	CHD
4	SMAD4	-0.223805	-0.553309	-0.121192	-0.704912	-1.19729	-0.355498	-0.333888	-0.740193	-0.528653	ASD-CHD
4	ZW10	-0.832418	-0.661641	-0.5601	-1.20677	-0.754288	-0.544499	0.024154	-0.386992	0.180258	CHD
