# Supplementary material for: Ciliary biology intersects autism and congenital heart disease
Source: Development. 2025 Jun 24;152(12):dev204295. doi: 10.1242/dev.204295 (PMC12273630; doi:10.1242/dev.204295)
Supplement: Table S3. All significant (FDR < 0.05) ToppGene Enrichments (Biological Process and Cellular Component) of Cluster 1 genes with CRISPRi screen genes used as background correction. [file develop-152-204295-TableS3.xlsx]

## Sheet: CRISPRi BG
GO: Biological Process [Display Chart] 19 input genes in category / 762 annotations before applied cutoff / 360 genes in category
Category	ID	Name	p-value	q-value Bonferroni	q-value FDR B&H	q-value FDR B&Y	Hit Count in Query List	Hit Count in Genome	Fold-enrichment
GO: Biological Process	GO:0021532	neural tube patterning	2.334E-4	1.779E-1	2.224E-2	1.604E-1	5	13	7.28745
GO: Biological Process	GO:1905515	non-motile cilium assembly	5.158E-5	3.930E-2	7.861E-3	5.671E-2	7	23	5.76659
GO: Biological Process	GO:0060271	cilium assembly	7.085E-6	5.399E-3	3.240E-3	2.337E-2	12	64	3.55263
GO: Biological Process	GO:0044782	cilium organization	8.503E-6	6.479E-3	3.240E-3	2.337E-2	12	65	3.49798
GO: Biological Process	GO:0120031	plasma membrane bounded cell projection assembly	2.371E-5	1.807E-2	4.517E-3	3.258E-2	12	71	3.20237
GO: Biological Process	GO:0030031	cell projection assembly	2.371E-5	1.807E-2	4.517E-3	3.258E-2	12	71	3.20237
GO: Biological Process	GO:0007017	microtubule-based process	1.987E-4	1.514E-1	2.163E-2	1.560E-1	11	72	2.89474
GO: Biological Process	GO:0070925	organelle assembly	1.563E-4	1.191E-1	1.984E-2	1.432E-1	12	84	2.70677
GO: Cellular Component [Display Chart] 19 input genes in category / 154 annotations before applied cutoff / 361 genes in category
Category	ID	Name	p-value	q-value Bonferroni	q-value FDR B&H	q-value FDR B&Y	Hit Count in Query List	Hit Count in Genome	Fold-enrichment
GO: Cellular Component	GO:0036038	MKS complex	4.818E-4	7.419E-2	1.032E-2	5.796E-2	3	4	14.25
GO: Cellular Component	GO:0035869	ciliary transition zone	1.466E-4	2.258E-2	4.516E-3	2.537E-2	5	12	7.91667
GO: Cellular Component	GO:0097542	ciliary tip	2.304E-4	3.548E-2	5.913E-3	3.322E-2	5	13	7.30769
GO: Cellular Component	GO:0036064	ciliary basal body	5.360E-4	8.254E-2	1.032E-2	5.796E-2	6	23	4.95652
GO: Cellular Component	GO:0005813	centrosome	4.235E-5	6.522E-3	1.922E-3	1.079E-2	9	40	4.275
GO: Cellular Component	GO:0005815	microtubule organizing center	6.275E-6	9.664E-4	9.664E-4	5.429E-3	11	52	4.01923
GO: Cellular Component	GO:0005929	cilium	2.301E-5	3.543E-3	1.772E-3	9.952E-3	12	71	3.21127
GO: Cellular Component	GO:0015630	microtubule cytoskeleton	4.991E-5	7.686E-3	1.922E-3	1.079E-2	12	76	3
